# Supplementary material for: An Integration of RNA Sequencing and Network Pharmacology Approaches Predicts the Molecular Mechanisms of the Huo-Xue-Shen Formula in the Treatment of Liver Fibrosis
Source: Pharmaceuticals (Basel). 2025 Feb 7;18(2):227. doi: 10.3390/ph18020227 (PMC11859937; doi:10.3390/ph18020227)
Supplement: Supplementary file 1 [file pharmaceuticals-18-00227-s001.zip]

Archive with 1 entries (1 files):
- pharmaceuticals-3389525-supplementary.pdf
